# Supplementary material for: Roles of the 2-Oxoglutarate-Dependent Dioxygenase Superfamily in the Flavonoid Pathway: A Review of the Functional Diversity of F3H, FNS I, FLS, and LDOX/ANS
Source: Molecules. 2021 Nov 8;26(21):6745. doi: 10.3390/molecules26216745 (PMC8588099; doi:10.3390/molecules26216745)
Supplement: Supplementary file 1 [file molecules-26-06745-s001.zip]

Archive with 1 entries (1 files):
- molecules-1447977-supplementary.pdf
